# Supplementary material for: Six New Unsymmetrical Imino-1,8-naphthalimide Derivatives Substituted at 3-C Position—Photophysical Investigations
Source: Materials (Basel). 2022 Oct 10;15(19):7043. doi: 10.3390/ma15197043 (PMC9573252; doi:10.3390/ma15197043)
Supplement: Supplementary file 1 [file materials-15-07043-s001.zip]

Archive with 1 entries (1 files):
- materials-1908382-supplementary.pdf
